# Supplementary material for: Anxiety classification in virtual reality using biosensors: A mini scoping review
Source: PLoS One. 2023 Jul 10;18(7):e0287984. doi: 10.1371/journal.pone.0287984 (PMC10332625; doi:10.1371/journal.pone.0287984)
Supplement: S1 Table — (XLSX) [file pone.0287984.s001.xlsx]

## Sheet: Sheet1
Reference (First author / Year / Journal citation)	Sample size:	Type of signals used:	Anxiety measurement:	Models used:	Number of outputs:	Quality score:	Highest Accuracy Achieved:	Notes (and additional bibliography):
Wu2010	19	SCL, RSP, ECG, EEG	SCWT	SVM	3	7	84%
Balan2020	4	HR, GSR, EEG	SUDS	ANN	11, 4, 2	6.5	78.3%(2-Choice),38.8%(4-Choice),26.5%(11-Choice)
Bu2021	8	HRV	VR Content	LSTM	2, 3, 4	6.5 (revisit)	90.5%(2-Level, 30s),67.5%(3-Level, 30s), 58.8%(4-Level, 30s)
Tartarisco2015	20	ECG, Respiration	STAI-Y1	Neuro-fuzzy	4	7	83%
Ham2017	6	ECG, PPG	VR Content	LDA	3	6.5	79%
Cho2017	12	PPG, EDA, SKT	VR Content, STAI-Y1	K-ELM	3	6	96.3%
Klingner2020	1 (trained on 40)	ECG, EDA, EMG, EEG, RESP, ACC, TMP	VR Content	SVM	2	4.5	82%
Kusano2020	73	Head movement	Card Sort, COMPTRACK, Movies	SVM	2	7	75%
Salkevicius2019	30	BVP, EDA, SKT	VR Content	SVM	4	8	86.3%
Petrescu2020	7	EDA, HR	SUD	CNN	2, 3	8	94.3%(2 levels),92.4%(3 levels)
Kaminska2021	28	EEG, EMDR	SCWT	MLP	2	8	96.42%
